# Supplementary material for: Paternal Nicotine/Ethanol/Caffeine Mixed Exposure Induces Offspring Rat Dysplasia and Its Potential “GC-IGF1” Programming Mechanism
Source: Int J Mol Sci. 2022 Dec 1;23(23):15081. doi: 10.3390/ijms232315081 (PMC9737622; doi:10.3390/ijms232315081)
Supplement: Supplementary file 1 [file ijms-23-15081-s001.zip]

Archive with 3 entries (3 files):
- Supplementary Materials.pdf
- Supplementary Video1.avi
- Supplementary Video2.avi
